# Supplementary material for: Comparing impacts of metal contamination on macroinvertebrate and fish assemblages in a northern Japanese river
Source: PeerJ. 2021 Jan 27;9:e10808. doi: 10.7717/peerj.10808 (PMC7847197; doi:10.7717/peerj.10808)
Supplement: Supplemental Information 2 [file peerj-09-10808-s002.xlsx]

## Sheet: Site_locations
Site	Latitude	Longitude
Contaminated sites
S1a	44.6863	142.485
S1b	44.6869	142.486
S2	44.7026	142.518
S3	44.7266	142.563
S4	44.76	142.609
Reference sites
R1	44.6485	142.502
R2	44.6685	142.573
R3	44.7202	142.606
R4	44.7587	142.61

## Sheet: Table1
	Physical characteristics at the study sites
	Site	Elevation (m a.s.l.)	Catchment area (km2)	River width (m)	Studied riffles			Sampled stones
					Width (m)	Maximum depth (cm)	Maximum velocity (cm)	Depth (cm)	Velocity (cm/s)	Relative surface area (cm2)
	Contaminated sites
	S1a	330	18.4244	10.5	4.5	27	170	6.9±3.5	102±33	1026±403
	S1b	330	18.6153	9.8	8.6	28	170	6.3±3.2	73±27	851±169
	S2	230	28.7757	8.5	8.5	25	165	7.6±3.6	98±25	1003±260
	S3	130	46.0675	10.8	14.1	25	200	6.6±2.5	98±31	1192±404
	S4	30	116.944	21	5.1	25	230	6.5±2.8	89±24	1114±396
	Reference sites
	R1	285	27.042	10.7	7.7	26	180	7.4±1.2	87±47	1016±278
	R2	170	77.2419	14.2	10.7	25	170	4.2±1.6	91±40	931±311
	R3	75	107.14	21	8.8	23	170	6.4±3.3	100±36	1007±280
	R4	35	127.126	24	16.3	24	170	5.5±1.7	86±24	1039±322

## Sheet: Table2
	Water quality measurements at the study sites													Concentrations of major ions
	Site	Cu	Cd	Pb	Zn	CCU	Temp	pH	DO	DOC	Conductivity	Hardness		Na	K	Ca	Mg	Cl	SO4
		Dissoloved (µg/L)					(℃)		(mg/L)	(mg/L)	(μs/cm)	(mg/L)		mg/L	mg/L	mg/L	mg/L	mg/L	mg/L
	Contaminated sites
	S1a	0.97711	0.129382	0.689461	24.0015	8.4	9.1	7.14	10.68	0.3	53.5	12.9		3.6737	0.3953	3.8107	0.8199	3.5648	10.0401
	S1b	1.07741	0.158043	0.705821	27.5192	9.4	9.3	7.02	10.61	0.4	51.5	13.1		3.6616	0.3955	3.8762	0.821	3.5372	10.2748
	S2	0.756109	0.165344	0.247761	25.8731	6.8	9.4	7.23	10.68	0.3	57.2	14.3		3.8989	0.4527	4.2327	0.9053	3.9121	9.4052
	S3	0.537135	0.0741748	0.231127	11.4901	3.8	11.5	7.42	10.53	0.4	56	13.4		4.3235	0.5799	3.8439	0.9213	4.2751	7.1739
	S4	0.316101	<0.005	0.0521231	4.79657	0.9	10.2	7.51	11.35	0.7	60.2	13.7		5.1722	0.7869	3.6873	1.0872	5.2956	5.2341
	Reference sites
	R1	0.0573024	<0.005	0.0886366	25.2727	2.1	12.4	7.48	10.12	0.8	41.1	9.5		3.5858	0.6099	2.6064	0.7385	3.1794	2.6877
	R2	0.0559124	<0.005	<0.005	0.135284	0.1	10.6	7.5	10.5	0.7	45.8	11		3.7256	0.7452	2.9508	0.8864	3.4415	2.0798
	R3	0.0903372	<0.005	0.0443358	0.142741	0.3	10.2	7.69	10.66	0.6	47.7	11.2		4.0044	0.7577	2.9752	0.9186	3.8699	2.0173
	R4	0.13086	<0.005	0.0342438	0.310263	0.3	11.7	7.97	11.65	0.7	49.8	11.6		4.1606	0.8166	3.0374	0.9631	4.1304	2.1714
	WQC	1.25	0.0494056	0.191153	16.8

## Sheet: Figures2&3_Macroinvertebrates
			# of taxon richness per sone				# of individuals per stone
Site	Replicate	ID	Total richness	Ephemeroptera richness	Trichoptera richness	Diptera richness	Total abundance	Ephemeroptera abundance	Trichoptera abundance	Diptera abundance	Heptageniidae	Baetidae	Ephemerellidae	Hydropsychidae	Chironomidae	Simuliidae
S1a	1	S1_1	20	7	1	9	111	36	8	57	26	9	1	0	56	0
S1a	2	S1_2	34	8	5	17	175	26	6	121	5	13	7	0	95	4
S1a	3	S1_3	17	4	3	7	101	16	4	73	7	3	5	0	60	0
S1a	4	S1_4	26	5	6	10	171	21	11	107	10	7	3	5	48	32
S1a	5	S1_5	16	3	2	8	68	14	4	36	3	2	9	2	31	1
S1b	1	S2_1	11	3	2	3	55	19	5	20	7	8	4	4	19	0
S1b	2	S2_2	14	4	2	6	80	36	9	29	27	5	0	5	29	0
S1b	3	S2_3	15	5	0	6	74	17	0	22	6	4	6	0	20	2
S1b	4	S2_4	14	5	2	5	58	14	5	29	9	1	4	2	25	0
S1b	5	S2_5	17	5	3	6	136	15	3	111	2	5	8	1	17	76
S2	1	S3_1	15	5	4	4	74	42	8	20	13	25	0	5	19	0
S2	2	S3_2	16	4	1	6	79	23	4	38	7	10	6	4	12	21
S2	3	S3_3	11	5	1	4	45	20	1	22	14	5	1	1	8	7
S2	4	S3_4	14	5	2	6	106	32	10	59	16	10	6	9	11	40
S2	5	S3_5	17	6	3	5	118	29	14	57	22	6	0	13	39	12
S3	1	S4_1	19	8	2	6	118	42	28	40	10	23	8	8	37	3
S3	2	S4_2	20	9	3	4	116	60	9	42	8	38	9	6	23	19
S3	3	S4_3	17	7	4	3	89	45	15	23	9	31	5	5	9	13
S3	4	S4_4	14	7	3	2	64	40	13	9	20	14	6	4	5	4
S3	5	S4_5	18	7	3	5	77	28	26	20	19	6	2	4	15	3
S4	1	S5_1	16	9	1	5	406	61	2	342	10	13	38	2	204	136
S4	2	S5_2	19	7	4	7	727	34	8	684	2	19	11	5	512	168
S4	3	S5_3	37	11	10	13	1491	165	24	1284	32	34	97	9	1224	38
S4	4	S5_4	21	9	4	6	874	71	11	788	19	22	30	6	776	10
S4	5	S5_5	26	9	3	8	635	91	12	521	12	46	20	9	509	10
R1	1	R0_1	22	6	3	10	115	43	13	51	27	4	12	7	20	27
R1	2	R0_2	15	5	3	5	187	47	10	121	32	5	10	5	25	87
R1	3	R0_3	25	7	4	12	223	74	43	95	63	3	6	12	80	5
R1	4	R0_4	31	10	4	12	223	60	36	103	19	24	12	19	95	4
R1	5	R0_5	17	4	2	9	121	17	26	76	15	1	0	1	71	0
R2	1	R1_1	19	7	4	5	67	30	13	20	12	11	7	1	14	4
R2	2	R1_2	22	7	3	8	149	55	17	63	31	18	5	1	27	24
R2	3	R1_3	23	7	4	8	137	61	23	47	42	16	1	2	32	1
R2	4	R1_4	41	13	7	12	1041	167	100	703	25	62	75	66	429	260
R2	5	R1_5	35	12	5	11	363	65	44	236	10	35	14	17	197	20
R3	1	R2_1	21	9	4	5	84	36	7	33	6	18	9	0	31	2
R3	2	R2_2	15	6	3	5	50	19	5	24	10	8	1	4	18	5
R3	3	R2_3	23	11	3	7	149	69	16	60	25	27	11	3	24	34
R3	4	R2_4	17	8	2	5	124	57	9	52	19	29	8	8	42	10
R3	5	R2_5	14	7	3	3	75	34	6	31	11	17	0	3	25	6
R4	1	R3_1	27	11	4	8	362	95	37	225	24	46	24	10	161	56
R4	2	R3_2	22	8	6	7	214	51	19	143	6	29	16	4	129	5
R4	3	R3_3	31	10	8	11	435	88	19	324	18	43	21	11	311	2
R4	4	R3_4	21	8	3	8	1178	81	16	1076	18	28	35	8	826	238
R4	5	R3_5	23	9	5	7	794	115	22	654	29	26	60	7	626	6

## Sheet: Figiure4_Fish_abundance
Site	Replicate	ID	Oncorhynchus masou	Barbatula oreas	Salvelinus leucomaenis	Lethenteron spp.
R1	1	R1_1	21	1	1	0
R1	2	R1_2	6	0	1	0
R1	3	R1_3	34	0	3	0
R1	4	R1_4	8	0	1	0
R1	5	R1_5	5	0	2	0
R2	1	R2_1	32	13	0	0
R2	2	R2_2	6	1	0	0
R2	3	R2_3	13	23	0	1
R2	4	R2_4	20	2	0	4
R2	5	R2_5	16	11	0	0
R3	1	R3_1	10	4	0	0
R3	2	R3_2	15	9	0	3
R3	3	R3_3	26	12	0	0
R3	4	R3_4	13	7	0	0
R3	5	R3_5	4	14	0	0
R4	1	R4_1	9	0	0	15
R4	2	R4_2	9	0	0	0
R4	3	R4_3	12	1	0	0
R4	4	R4_4	5	8	0	0
R4	5	R4_5	13	13	0	0
S1a	1	S1a_1	27	2	2	0
S1a	2	S1a_2	3	6	0	0
S1a	3	S1a_3	17	0	2	0
S1a	4	S1a_4	3	0	0	0
S1a	5	S1a_5	4	3	0	0
S1b	1	S1b_1	30	1	0	0
S1b	2	S1b_2	16	0	0	0
S1b	3	S1b_3	10	0	1	0
S1b	4	S1b_4	34	1	0	0
S1b	5	S1b_5	48	7	0	0
S2	1	S2_1	20	0	0	0
S2	2	S2_2	17	1	0	0
S2	3	S2_3	48	0	0	0
S2	4	S2_4	31	0	0	0
S2	5	S2_5	12	0	0	0
S3	1	S3_1	2	1	0	0
S3	2	S3_2	5	1	0	0
S3	3	S3_3	0	1	0	0
S3	4	S3_4	4	2	0	0
S3	5	S3_5	10	3	0	0
S4	1	S4_1	20	9	0	0
S4	2	S4_2	26	24	0	0
S4	3	S4_3	10	2	0	1
S4	4	S4_4	16	17	0	8
S4	5	S4_5	27	9	0	4

## Sheet: Figiure4_Fish_CF
No	Site	Replicate	ID	Species	Fork Length	Body Weight	Condition Factor
894	R1	1	R1-1	O.masou	91	9.5	12.6066
895	R1	1	R1-1	O.masou	76	5.3	12.0736
896	R1	1	R1-1	O.masou	78	6.2	13.065
897	R1	1	R1-1	O.masou	94	9.9	11.9193
898	R1	1	R1-1	O.masou	96	11.2	12.6591
899	R1	1	R1-1	O.masou	40	0.5	7.8125
900	R1	1	R1-1	O.masou	42	0.7	9.44822
901	R1	1	R1-1	O.masou	52	1.5	10.668
902	R1	1	R1-1	O.masou	48	1.1	9.94647
903	R1	1	R1-1	O.masou	43	0.8	10.062
904	R1	1	R1-1	O.masou	76	5.6	12.757
905	R1	1	R1-1	O.masou	50	1	8
906	R1	1	R1-1	O.masou	37	0.4	7.89687
907	R1	1	R1-1	O.masou	41	0.7	10.1566
908	R1	1	R1-1	O.masou	33	0.4	11.1306
909	R1	1	R1-1	O.masou	82	7.9	14.328
910	R1	1	R1-1	O.masou	75	4.8	11.3778
911	R1	1	R1-1	O.masou	42	0.7	9.44822
912	R1	1	R1-1	O.masou	78	5.9	12.4328
913	R1	1	R1-1	O.masou	45	1	10.9739
914	R1	1	R1-1	O.masou	37	0.3	5.92265
915	R1	1	R1-1	S.leucomaenis	113	15.8	10.9502
916	R1	1	R1-1	B.oreas	100	6.2	6.2
917	R1	2	R1-2	O.masou	73	5.3	13.6241
918	R1	2	R1-2	O.masou	49	1.4	11.8998
919	R1	2	R1-2	O.masou	36	0.5	10.7167
920	R1	2	R1-2	O.masou	89	10.2	14.4687
921	R1	2	R1-2	O.masou	33	0.3	8.34794
922	R1	2	R1-2	O.masou	31	0.2	6.71344
923	R1	2	R1-2	S.leucomaenis	220	113.6	10.6687
924	R1	3	R1-3	O.masou	115	18	11.8353
925	R1	3	R1-3	O.masou	91	9.7	12.872
926	R1	3	R1-3	O.masou	98	12.7	13.4935
927	R1	3	R1-3	O.masou	88	8.3	12.1795
928	R1	3	R1-3	O.masou	85	7.5	12.2125
929	R1	3	R1-3	O.masou	88	8.4	12.3263
930	R1	3	R1-3	O.masou	97	12.6	13.8056
931	R1	3	R1-3	O.masou	102	14.1	13.2867
932	R1	3	R1-3	O.masou	78	5.5	11.5899
933	R1	3	R1-3	O.masou	98	15	15.9372
934	R1	3	R1-3	O.masou	73	4.7	12.0817
935	R1	3	R1-3	O.masou	52	1.6	11.3792
936	R1	3	R1-3	O.masou	54	1.8	11.4312
937	R1	3	R1-3	O.masou	44	0.9	10.5654
938	R1	3	R1-3	O.masou	44	0.9	10.5654
939	R1	3	R1-3	O.masou	84	7.5	12.6539
940	R1	3	R1-3	O.masou	50	1.4	11.2
941	R1	3	R1-3	O.masou	44	0.9	10.5654
942	R1	3	R1-3	O.masou	93	9.5	11.8107
943	R1	3	R1-3	O.masou	40	0.6	9.375
944	R1	3	R1-3	O.masou	75	4.8	11.3778
945	R1	3	R1-3	O.masou	82	6.4	11.6075
946	R1	3	R1-3	O.masou	43	1	12.5775
947	R1	3	R1-3	O.masou	68	3.5	11.1312
948	R1	3	R1-3	O.masou	42	0.7	9.44822
949	R1	3	R1-3	O.masou	41	0.7	10.1566
950	R1	3	R1-3	O.masou	39	0.4	6.7432
951	R1	3	R1-3	O.masou	42	0.8	10.798
952	R1	3	R1-3	O.masou	46	1	10.2737
953	R1	3	R1-3	O.masou	44	0.9	10.5654
954	R1	3	R1-3	O.masou	42	0.7	9.44822
955	R1	3	R1-3	O.masou	42	0.8	10.798
956	R1	3	R1-3	O.masou	36	0.4	8.57339
957	R1	3	R1-3	O.masou	40	0.7	10.9375
958	R1	3	R1-3	S.leucomaenis	81	5.7	10.7256
959	R1	3	R1-3	S.leucomaenis	88	8.1	11.886
960	R1	3	R1-3	S.leucomaenis	99	11.3	11.6459
961	R1	4	R1-4	O.masou	48	1.2	10.8507
962	R1	4	R1-4	O.masou	85	7.7	12.5382
963	R1	4	R1-4	O.masou	118	23.9	14.5463
964	R1	4	R1-4	O.masou	45	1	10.9739
965	R1	4	R1-4	O.masou	108	16.5	13.0982
966	R1	4	R1-4	O.masou	106	15.7	13.182
967	R1	4	R1-4	O.masou	85	7.7	12.5382
968	R1	4	R1-4	O.masou	41	0.7	10.1566
969	R1	4	R1-4	S.leucomaenis	145	35.1	11.5134
970	R1	5	R1-5	O.masou	50	1.6	12.8
971	R1	5	R1-5	O.masou	37	0.3	5.92265
972	R1	5	R1-5	O.masou	42	0.8	10.798
973	R1	5	R1-5	O.masou	127	28.8	14.0599
974	R1	5	R1-5	O.masou	43	0.8	10.062
975	R1	5	R1-5	S.leucomaenis	170	58.1	11.8258
976	R1	5	R1-5	S.leucomaenis	161	46.3	11.0944
752	R2	1	R2-1	O.masou	46	1.1	11.3011
753	R2	1	R2-1	O.masou	55	2	12.021
754	R2	1	R2-1	O.masou	48	1.3	11.7549
755	R2	1	R2-1	O.masou	44	0.9	10.5654
756	R2	1	R2-1	O.masou	47	1.2	11.5581
757	R2	1	R2-1	O.masou	40	0.8	12.5
758	R2	1	R2-1	O.masou	43	0.8	10.062
759	R2	1	R2-1	O.masou	38	0.7	12.757
760	R2	1	R2-1	O.masou	44	1	11.7393
761	R2	1	R2-1	O.masou	118	19.1	11.6248
762	R2	1	R2-1	O.masou	85	7.1	11.5612
763	R2	1	R2-1	O.masou	39	0.6	10.1148
764	R2	1	R2-1	O.masou	93	4.9	6.09182
765	R2	1	R2-1	O.masou	42	0.8	10.798
766	R2	1	R2-1	O.masou	38	0.6	10.9345
767	R2	1	R2-1	O.masou	40	0.8	12.5
768	R2	1	R2-1	O.masou	43	0.9	11.3198
769	R2	1	R2-1	O.masou	49	1.4	11.8998
770	R2	1	R2-1	O.masou	37	0.6	11.8453
771	R2	1	R2-1	O.masou	42	0.8	10.798
772	R2	1	R2-1	O.masou	47	1.2	11.5581
773	R2	1	R2-1	O.masou	43	0.9	11.3198
774	R2	1	R2-1	O.masou	48	1.9	17.1803
775	R2	1	R2-1	O.masou	54	1.8	11.4312
776	R2	1	R2-1	O.masou	47	1.1	10.595
777	R2	1	R2-1	O.masou	44	1	11.7393
778	R2	1	R2-1	O.masou	52	1.4	9.95676
779	R2	1	R2-1	O.masou	40	0.8	12.5
780	R2	1	R2-1	O.masou	73	4.2	10.7964
781	R2	1	R2-1	O.masou	89	7.7	10.9225
782	R2	1	R2-1	O.masou	52	1.8	12.8015
783	R2	1	R2-1	O.masou	95	11.7	13.6463
784	R2	1	R2-1	B.oreas	113	10.7	7.41564
785	R2	1	R2-1	B.oreas	84	4.1	6.91745
786	R2	1	R2-1	B.oreas	99	7.1	7.31733
787	R2	1	R2-1	B.oreas	110	9.9	7.43802
788	R2	1	R2-1	B.oreas	141	18.3	6.5282
789	R2	1	R2-1	B.oreas	139	18.6	6.92578
790	R2	1	R2-1	B.oreas	136	16.5	6.55945
791	R2	1	R2-1	B.oreas	102	6.4	6.03086
792	R2	1	R2-1	B.oreas	86	4.2	6.60319
793	R2	1	R2-1	B.oreas	111	9.3	6.80008
794	R2	1	R2-1	B.oreas	89	5	7.09251
795	R2	1	R2-1	B.oreas	94	5.9	7.10344
796	R2	1	R2-1	B.oreas	69	4.3	13.0894
797	R2	2	R2-2	O.masou	34	0.4	10.1771
798	R2	2	R2-2	O.masou	43	1.7	21.3818
799	R2	2	R2-2	O.masou	67	5.7	18.9518
800	R2	2	R2-2	O.masou	42	0.7	9.44822
801	R2	2	R2-2	O.masou	42	0.9	12.1477
802	R2	2	R2-2	O.masou	46	0.9	9.24632
803	R2	2	R2-2	B.oreas	96	6.7	7.57288
804	R2	3	R2-3	O.masou	38	0.5	9.11212
805	R2	3	R2-3	O.masou	38	0.5	9.11212
806	R2	3	R2-3	O.masou	45	1	10.9739
807	R2	3	R2-3	O.masou	47	0.9	8.6686
808	R2	3	R2-3	O.masou	53	1.4	9.40374
809	R2	3	R2-3	O.masou	40	0.5	7.8125
810	R2	3	R2-3	O.masou	39	0.4	6.7432
811	R2	3	R2-3	O.masou	41	0.6	8.70562
812	R2	3	R2-3	O.masou	47	0.9	8.6686
813	R2	3	R2-3	O.masou	38	0.4	7.28969
814	R2	3	R2-3	O.masou	41	0.5	7.25468
815	R2	3	R2-3	O.masou	46	0.8	8.21895
816	R2	3	R2-3	O.masou	45	0.9	9.87654
817	R2	3	R2-3	B.oreas	107	9.2	7.50994
818	R2	3	R2-3	B.oreas	132	16.9	7.34793
819	R2	3	R2-3	B.oreas	89	5.3	7.51806
820	R2	3	R2-3	B.oreas	91	6.3	8.36019
821	R2	3	R2-3	B.oreas	90	6.2	8.5048
822	R2	3	R2-3	B.oreas	84	4.3	7.25489
823	R2	3	R2-3	B.oreas	99	7.7	7.9357
824	R2	3	R2-3	B.oreas	111	9.8	7.16568
825	R2	3	R2-3	B.oreas	96	6.5	7.34682
826	R2	3	R2-3	B.oreas	124	12.1	6.3463
827	R2	3	R2-3	B.oreas	94	5.1	6.14026
828	R2	3	R2-3	B.oreas	99	6.5	6.69897
829	R2	3	R2-3	B.oreas	117	10.5	6.55589
830	R2	3	R2-3	B.oreas	81	3.9	7.33854
831	R2	3	R2-3	B.oreas	68	2.4	7.63281
832	R2	3	R2-3	B.oreas	83	4.2	7.34539
833	R2	3	R2-3	B.oreas	86	4.4	6.91763
834	R2	3	R2-3	B.oreas	116	11.3	7.23943
835	R2	3	R2-3	B.oreas	91	5.4	7.16588
836	R2	3	R2-3	B.oreas	96	6.5	7.34682
837	R2	3	R2-3	B.oreas	101	7.5	7.27943
838	R2	3	R2-3	B.oreas	85	4.3	7.00183
839	R2	3	R2-3	B.oreas	125	18.6	9.5232
840	R2	3	R2-3	Lethenteron	112	3.4	2.42005
841	R2	4	R2-4	O.masou	44	0.9	10.5654
842	R2	4	R2-4	O.masou	48	1.2	10.8507
843	R2	4	R2-4	O.masou	39	0.7	11.8006
844	R2	4	R2-4	O.masou	39	0.6	10.1148
845	R2	4	R2-4	O.masou	50	1.5	12
846	R2	4	R2-4	O.masou	59	1.6	7.79048
847	R2	4	R2-4	O.masou	68	4	12.7214
848	R2	4	R2-4	O.masou	44	1.4	16.435
849	R2	4	R2-4	O.masou	47	1.2	11.5581
850	R2	4	R2-4	O.masou	78	5.6	11.8006
851	R2	4	R2-4	O.masou	57	2.3	12.4195
852	R2	4	R2-4	O.masou	56	2	11.3885
853	R2	4	R2-4	O.masou	41	1	14.5094
854	R2	4	R2-4	O.masou	54	1.9	12.0663
855	R2	4	R2-4	O.masou	49	1.3	11.0498
856	R2	4	R2-4	O.masou	84	6.5	10.9667
857	R2	4	R2-4	O.masou	54	1.9	12.0663
858	R2	4	R2-4	O.masou	53	1.6	10.7471
859	R2	4	R2-4	O.masou	47	1.4	13.4845
860	R2	4	R2-4	O.masou	85	7.4	12.0497
861	R2	4	R2-4	B.oreas	140	17.4	6.34111
862	R2	4	R2-4	B.oreas	110	9.6	7.21262
863	R2	4	R2-4	Lethenteron	95	1.3	1.51626
864	R2	4	R2-4	Lethenteron	171	9.3	1.85992
865	R2	4	R2-4	Lethenteron	158	7	1.77471
866	R2	4	R2-4	Lethenteron	111	2.1	1.5355
867	R2	5	R2-5	O.masou	37	0.5	9.87108
868	R2	5	R2-5	O.masou	44	0.8	9.39144
869	R2	5	R2-5	O.masou	48	1.3	11.7549
870	R2	5	R2-5	O.masou	39	0.7	11.8006
871	R2	5	R2-5	O.masou	38	0.4	7.28969
872	R2	5	R2-5	O.masou	48	1.1	9.94647
873	R2	5	R2-5	O.masou	53	1.5	10.0754
874	R2	5	R2-5	O.masou	53	1.4	9.40374
875	R2	5	R2-5	O.masou	40	0.4	6.25
876	R2	5	R2-5	O.masou	48	1.3	11.7549
877	R2	5	R2-5	O.masou	43	0.9	11.3198
878	R2	5	R2-5	O.masou	36	0.5	10.7167
879	R2	5	R2-5	O.masou	51	1.4	10.554
880	R2	5	R2-5	O.masou	39	0.6	10.1148
881	R2	5	R2-5	O.masou	44	1.1	12.9132
882	R2	5	R2-5	O.masou	43	0.8	10.062
883	R2	5	R2-5	B.oreas	96	6.7	7.57288
884	R2	5	R2-5	B.oreas	101	7.3	7.08531
885	R2	5	R2-5	B.oreas	131	14.3	6.36095
886	R2	5	R2-5	B.oreas	123	12.8	6.87851
887	R2	5	R2-5	B.oreas	142	20.2	7.05483
888	R2	5	R2-5	B.oreas	103	8.2	7.50416
889	R2	5	R2-5	B.oreas	120	12.2	7.06019
890	R2	5	R2-5	B.oreas	134	14.9	6.19258
891	R2	5	R2-5	B.oreas	130	14	6.37233
892	R2	5	R2-5	B.oreas	133	16.7	7.09842
893	R2	5	R2-5	B.oreas	109	8.4	6.48634
635	R3	1	R3-1	O.masou	59	2.2	10.7119
636	R3	1	R3-1	O.masou	48	1.2	10.8507
637	R3	1	R3-1	O.masou	41	0.8	11.6075
638	R3	1	R3-1	O.masou	38	0.6	10.9345
639	R3	1	R3-1	O.masou	37	0.5	9.87108
640	R3	1	R3-1	O.masou	44	0.7	8.21751
641	R3	1	R3-1	O.masou	58	2.4	12.3006
642	R3	1	R3-1	O.masou	39	0.7	11.8006
643	R3	1	R3-1	O.masou	58	1.9	9.738
644	R3	1	R3-1	O.masou	37	0.5	9.87108
645	R3	1	R3-1	B.oreas	80	3.5	6.83594
646	R3	1	R3-1	B.oreas	39	1	16.858
647	R3	1	R3-1	B.oreas	37	0.4	7.89687
648	R3	1	R3-1	B.oreas	82	4.1	7.43605
649	R3	2	R3-2	O.masou	38	0.6	10.9345
650	R3	2	R3-2	O.masou	46	0.9	9.24632
651	R3	2	R3-2	O.masou	44	0.8	9.39144
652	R3	2	R3-2	O.masou	61	2.7	11.8953
653	R3	2	R3-2	O.masou	43	0.7	8.80426
654	R3	2	R3-2	O.masou	44	0.9	10.5654
655	R3	2	R3-2	O.masou	51	1.3	9.80015
656	R3	2	R3-2	O.masou	37	0.6	11.8453
657	R3	2	R3-2	O.masou	43	0.7	8.80426
658	R3	2	R3-2	O.masou	43	0.8	10.062
659	R3	2	R3-2	O.masou	42	0.7	9.44822
660	R3	2	R3-2	O.masou	34	0.6	15.2656
661	R3	2	R3-2	O.masou	48	1.2	10.8507
662	R3	2	R3-2	O.masou	43	0.9	11.3198
663	R3	2	R3-2	O.masou	47	1.3	12.5213
664	R3	2	R3-2	B.oreas	109	9.4	7.25852
665	R3	2	R3-2	B.oreas	63	1.9	7.59857
666	R3	2	R3-2	B.oreas	99	6.9	7.11121
667	R3	2	R3-2	B.oreas	95	6.5	7.58128
668	R3	2	R3-2	B.oreas	113	11.6	8.03938
669	R3	2	R3-2	B.oreas	97	6.9	7.56021
670	R3	2	R3-2	B.oreas	123	14.5	7.79207
671	R3	2	R3-2	B.oreas	133	15	6.37582
672	R3	2	R3-2	B.oreas	101	8.1	7.86178
673	R3	2	R3-2	Lethenteron	109	2.7	2.0849
674	R3	2	R3-2	Lethenteron	114	3.2	2.15991
675	R3	2	R3-2	Lethenteron	135	3.8	1.54448
676	R3	3	R3-3	O.masou	41	0.5	7.25468
677	R3	3	R3-3	O.masou	53	1.7	11.4188
678	R3	3	R3-3	O.masou	47	1.1	10.595
679	R3	3	R3-3	O.masou	49	1.3	11.0498
680	R3	3	R3-3	O.masou	58	1.8	9.22547
681	R3	3	R3-3	O.masou	36	0.4	8.57339
682	R3	3	R3-3	O.masou	43	1	12.5775
683	R3	3	R3-3	O.masou	39	0.6	10.1148
684	R3	3	R3-3	O.masou	43	0.9	11.3198
685	R3	3	R3-3	O.masou	42	0.8	10.798
686	R3	3	R3-3	O.masou	41	0.5	7.25468
687	R3	3	R3-3	O.masou	43	0.8	10.062
688	R3	3	R3-3	O.masou	42	0.7	9.44822
689	R3	3	R3-3	O.masou	43	0.8	10.062
690	R3	3	R3-3	O.masou	42	0.7	9.44822
691	R3	3	R3-3	O.masou	49	1	8.49986
692	R3	3	R3-3	O.masou	51	1.4	10.554
693	R3	3	R3-3	O.masou	37	0.5	9.87108
694	R3	3	R3-3	O.masou	39	0.5	8.429
695	R3	3	R3-3	O.masou	51	1.6	12.0617
696	R3	3	R3-3	O.masou	42	0.8	10.798
697	R3	3	R3-3	O.masou	83	6.3	11.0181
698	R3	3	R3-3	O.masou	48	1.2	10.8507
699	R3	3	R3-3	O.masou	45	1	10.9739
700	R3	3	R3-3	O.masou	37	0.7	13.8195
701	R3	3	R3-3	O.masou	42	0.7	9.44822
702	R3	3	R3-3	B.oreas	94	6.5	7.82582
703	R3	3	R3-3	B.oreas	89	5.3	7.51806
704	R3	3	R3-3	B.oreas	72	2.9	7.76963
705	R3	3	R3-3	B.oreas	91	5.7	7.56399
706	R3	3	R3-3	B.oreas	124	12.3	6.45119
707	R3	3	R3-3	B.oreas	91	5.3	7.03318
708	R3	3	R3-3	B.oreas	78	4	8.429
709	R3	3	R3-3	B.oreas	100	7.3	7.3
710	R3	3	R3-3	B.oreas	82	4.1	7.43605
711	R3	3	R3-3	B.oreas	94	5.4	6.50145
712	R3	3	R3-3	B.oreas	70	2.2	6.41399
713	R3	3	R3-3	B.oreas	78	3.2	6.7432
714	R3	4	R3-4	O.masou	55	1.8	10.8189
715	R3	4	R3-4	O.masou	53	1.6	10.7471
716	R3	4	R3-4	O.masou	42	0.8	10.798
717	R3	4	R3-4	O.masou	37	0.5	9.87108
718	R3	4	R3-4	O.masou	59	1.5	7.30357
719	R3	4	R3-4	O.masou	42	0.7	9.44822
720	R3	4	R3-4	O.masou	41	0.7	10.1566
721	R3	4	R3-4	O.masou	50	1.3	10.4
722	R3	4	R3-4	O.masou	39	0.6	10.1148
723	R3	4	R3-4	O.masou	40	0.7	10.9375
724	R3	4	R3-4	O.masou	43	0.8	10.062
725	R3	4	R3-4	O.masou	38	0.5	9.11212
726	R3	4	R3-4	O.masou	57	2.2	11.8795
727	R3	4	R3-4	B.oreas	88	4.8	7.04358
728	R3	4	R3-4	B.oreas	78	3.5	7.37538
729	R3	4	R3-4	B.oreas	91	5.3	7.03318
730	R3	4	R3-4	B.oreas	100	7.4	7.4
731	R3	4	R3-4	B.oreas	109	9.2	7.10409
732	R3	4	R3-4	B.oreas	97	7.4	8.10805
733	R3	4	R3-4	B.oreas	93	5.4	6.71344
734	R3	5	R3-5	O.masou	38	0.6	10.9345
735	R3	5	R3-5	O.masou	41	0.7	10.1566
736	R3	5	R3-5	O.masou	40	0.7	10.9375
737	R3	5	R3-5	O.masou	44	0.8	9.39144
738	R3	5	R3-5	B.oreas	85	4.6	7.49033
739	R3	5	R3-5	B.oreas	116	12.7	8.13635
740	R3	5	R3-5	B.oreas	95	6.2	7.23137
741	R3	5	R3-5	B.oreas	103	8	7.32113
742	R3	5	R3-5	B.oreas	100	6.6	6.6
743	R3	5	R3-5	B.oreas	89	4.6	6.52511
744	R3	5	R3-5	B.oreas	110	9.7	7.28775
745	R3	5	R3-5	B.oreas	103	7.7	7.04659
746	R3	5	R3-5	B.oreas	92	5.8	7.44843
747	R3	5	R3-5	B.oreas	86	4.9	7.70372
748	R3	5	R3-5	B.oreas	87	5.6	8.50414
749	R3	5	R3-5	B.oreas	91	5.6	7.43128
750	R3	5	R3-5	B.oreas	70	2.6	7.58017
751	R3	5	R3-5	B.oreas	51	1.2	9.04629
550	R4	1	R4-1	O.masou	97	12.5	13.696
551	R4	1	R4-1	O.masou	128	24.2	11.5395
552	R4	1	R4-1	O.masou	120	20.3	11.7477
553	R4	1	R4-1	O.masou	116	17.5	11.2115
554	R4	1	R4-1	O.masou	59	2.6	12.6595
555	R4	1	R4-1	O.masou	72	4.6	12.3242
556	R4	1	R4-1	O.masou	63	3.1	12.3977
557	R4	1	R4-1	O.masou	50	1.3	10.4
558	R4	1	R4-1	O.masou	52	1.9	13.5127
559	R4	1	R4-1	Lethenteron	79	1.6	3.24518
560	R4	1	R4-1	Lethenteron	96	1.6	1.80845
561	R4	1	R4-1	Lethenteron	84	0.9	1.51846
562	R4	1	R4-1	Lethenteron	81	1	1.88168
563	R4	1	R4-1	Lethenteron	107	2.2	1.79586
564	R4	1	R4-1	Lethenteron	76	0.8	1.82242
565	R4	1	R4-1	Lethenteron	147	4.6	1.44812
566	R4	1	R4-1	Lethenteron	184	9.1	1.46079
567	R4	1	R4-1	Lethenteron	95	2	2.3327
568	R4	1	R4-1	Lethenteron	97	1.9	2.0818
569	R4	1	R4-1	Lethenteron	77	1.1	2.40946
570	R4	1	R4-1	Lethenteron	103	1.9	1.73877
571	R4	1	R4-1	Lethenteron	101	1.5	1.45589
572	R4	1	R4-1	Lethenteron	92	1.1	1.41263
573	R4	1	R4-1	Lethenteron	67	0.8	2.6599
574	R4	2	R4-2	O.masou	127	21.4	10.4473
575	R4	2	R4-2	O.masou	113	15.9	11.0195
576	R4	2	R4-2	O.masou	124	18.8	9.86036
577	R4	2	R4-2	O.masou	116	18.3	11.724
578	R4	2	R4-2	O.masou	111	16.1	11.7722
579	R4	2	R4-2	O.masou	119	18.3	10.8595
580	R4	2	R4-2	O.masou	94	11.1	13.3641
581	R4	2	R4-2	O.masou	132	32.6	14.1741
582	R4	2	R4-2	O.masou	92	9.1	11.6863
583	R4	3	R4-3	O.masou	52	1.8	12.8015
584	R4	3	R4-3	O.masou	47	1.3	12.5213
585	R4	3	R4-3	O.masou	50	1.6	12.8
586	R4	3	R4-3	O.masou	43	0.9	11.3198
587	R4	3	R4-3	O.masou	57	2	10.7995
588	R4	3	R4-3	O.masou	41	0.7	10.1566
589	R4	3	R4-3	O.masou	120	19.8	11.4583
590	R4	3	R4-3	O.masou	131	25.5	11.343
591	R4	3	R4-3	O.masou	116	18.7	11.9803
592	R4	3	R4-3	O.masou	119	18.8	11.1562
593	R4	3	R4-3	O.masou	49	1.1	9.34985
594	R4	3	R4-3	O.masou	45	1.3	14.2661
595	R4	3	R4-3	B.oreas	51	1.1	8.29244
596	R4	4	R4-4	O.masou	51	1.4	10.554
597	R4	4	R4-4	O.masou	52	1.5	10.668
598	R4	4	R4-4	O.masou	50	1.5	12
599	R4	4	R4-4	O.masou	55	1.8	10.8189
600	R4	4	R4-4	O.masou	39	0.6	10.1148
601	R4	4	R4-4	B.oreas	65	2.6	9.46746
602	R4	4	R4-4	B.oreas	106	10.5	8.816
603	R4	4	R4-4	B.oreas	111	9.2	6.72696
604	R4	4	R4-4	B.oreas	48	1	9.04225
605	R4	4	R4-4	B.oreas	110	8.4	6.31104
606	R4	4	R4-4	B.oreas	103	8	7.32113
607	R4	4	R4-4	B.oreas	44	0.5	5.86965
608	R4	4	R4-4	B.oreas	41	0.4	5.80375
609	R4	5	R4-5	O.masou	99	10.4	10.7183
610	R4	5	R4-5	O.masou	74	5.8	14.3131
611	R4	5	R4-5	O.masou	72	5	13.3959
612	R4	5	R4-5	O.masou	113	14.7	10.1878
613	R4	5	R4-5	O.masou	49	2.2	18.6997
614	R4	5	R4-5	O.masou	109	13.6	10.5017
615	R4	5	R4-5	O.masou	121	20.2	11.4024
616	R4	5	R4-5	O.masou	89	8.6	12.1991
617	R4	5	R4-5	O.masou	109	14.3	11.0422
618	R4	5	R4-5	O.masou	94	8.9	10.7154
619	R4	5	R4-5	O.masou	143	39.1	13.3711
620	R4	5	R4-5	O.masou	51	1.9	14.3233
621	R4	5	R4-5	O.masou	52	1.5	10.668
622	R4	5	R4-5	B.oreas	119	11.4	6.76494
623	R4	5	R4-5	B.oreas	131	13.5	6.00509
624	R4	5	R4-5	B.oreas	126	14.5	7.24864
625	R4	5	R4-5	B.oreas	119	11.5	6.82428
626	R4	5	R4-5	B.oreas	113	8.1	5.61371
627	R4	5	R4-5	B.oreas	137	16.6	6.45575
628	R4	5	R4-5	B.oreas	99	7	7.21427
629	R4	5	R4-5	B.oreas	112	11.8	8.39901
630	R4	5	R4-5	B.oreas	114	10.2	6.88471
631	R4	5	R4-5	B.oreas	124	12.3	6.45119
632	R4	5	R4-5	B.oreas	146	21.1	6.77991
633	R4	5	R4-5	B.oreas	111	10.1	7.38503
634	R4	5	R4-5	B.oreas	45	0.8	8.77915
333	S1a	1	S1a-1	O.masou	45	1	10.9739
334	S1a	1	S1a-1	O.masou	35	0.5	11.6618
335	S1a	1	S1a-1	O.masou	35	0.5	11.6618
336	S1a	1	S1a-1	O.masou	36	0.5	10.7167
337	S1a	1	S1a-1	O.masou	30	0.3	11.1111
338	S1a	1	S1a-1	O.masou	42	0.9	12.1477
339	S1a	1	S1a-1	O.masou	41	0.9	13.0584
340	S1a	1	S1a-1	O.masou	40	0.7	10.9375
341	S1a	1	S1a-1	O.masou	35	0.5	11.6618
342	S1a	1	S1a-1	O.masou	42	1	13.4975
343	S1a	1	S1a-1	O.masou	34	0.4	10.1771
344	S1a	1	S1a-1	O.masou	33	0.5	13.9132
345	S1a	1	S1a-1	O.masou	37	0.5	9.87108
346	S1a	1	S1a-1	O.masou	39	0.7	11.8006
347	S1a	1	S1a-1	O.masou	43	1	12.5775
348	S1a	1	S1a-1	O.masou	43	1	12.5775
349	S1a	1	S1a-1	O.masou	37	0.7	13.8195
350	S1a	1	S1a-1	O.masou	40	0.8	12.5
351	S1a	1	S1a-1	O.masou	35	0.5	11.6618
352	S1a	1	S1a-1	O.masou	37	0.5	9.87108
353	S1a	1	S1a-1	O.masou	37	0.5	9.87108
354	S1a	1	S1a-1	O.masou	41	0.8	11.6075
355	S1a	1	S1a-1	O.masou	34	0.6	15.2656
356	S1a	1	S1a-1	O.masou	35	0.5	11.6618
357	S1a	1	S1a-1	O.masou	37	0.6	11.8453
358	S1a	1	S1a-1	O.masou	36	0.6	12.8601
359	S1a	1	S1a-1	O.masou	42	0.8	10.798
360	S1a	1	S1a-1	S.leucomaenis	94	8.7	10.4746
361	S1a	1	S1a-1	S.leucomaenis	80	5.8	11.3281
362	S1a	1	S1a-1	B.oreas	104	8.5	7.55647
363	S1a	1	S1a-1	B.oreas	117	9.3	5.80665
364	S1a	2	S1a-2	O.masou	65	3	10.924
365	S1a	2	S1a-2	O.masou	97	11.3	12.3812
366	S1a	2	S1a-2	O.masou	95	11.6	13.5297
367	S1a	2	S1a-2	B.oreas	101	9	8.73531
368	S1a	2	S1a-2	B.oreas	106	8.7	7.30469
369	S1a	2	S1a-2	B.oreas	122	10.8	5.94763
370	S1a	2	S1a-2	B.oreas	112	9	6.40602
371	S1a	2	S1a-2	B.oreas	116	10.4	6.66284
372	S1a	2	S1a-2	B.oreas	113	9.6	6.65328
373	S1a	3	S1a-3	O.masou	86	7.7	12.1059
374	S1a	3	S1a-3	O.masou	94	11.5	13.8457
375	S1a	3	S1a-3	O.masou	83	7.1	12.4172
376	S1a	3	S1a-3	O.masou	44	0.8	9.39144
377	S1a	3	S1a-3	O.masou	98	12.4	13.1748
378	S1a	3	S1a-3	O.masou	39	0.8	13.4864
379	S1a	3	S1a-3	O.masou	43	1.3	16.3508
380	S1a	3	S1a-3	O.masou	142	40	13.97
381	S1a	3	S1a-3	O.masou	104	15.9	14.135
382	S1a	3	S1a-3	O.masou	100	12	12
383	S1a	3	S1a-3	O.masou	99	14	14.4285
384	S1a	3	S1a-3	O.masou	130	29.6	13.4729
385	S1a	3	S1a-3	O.masou	147	43.1	13.5683
386	S1a	3	S1a-3	O.masou	38	0.7	12.757
387	S1a	3	S1a-3	O.masou	43	0.8	10.062
388	S1a	3	S1a-3	O.masou	38	0.7	12.757
389	S1a	3	S1a-3	O.masou	42	1	13.4975
390	S1a	3	S1a-3	S.leucomaenis	129	23.4	10.9005
391	S1a	3	S1a-3	S.leucomaenis	184	68.7	11.0282
392	S1a	4	S1a-4	O.masou	80	5.7	11.1328
393	S1a	4	S1a-4	O.masou	41	0.8	11.6075
394	S1a	4	S1a-4	O.masou	38	0.6	10.9345
395	S1a	5	S1a-5	O.masou	38	0.8	14.5794
396	S1a	5	S1a-5	O.masou	36	0.5	10.7167
397	S1a	5	S1a-5	O.masou	39	0.8	13.4864
398	S1a	5	S1a-5	O.masou	33	0.4	11.1306
399	S1a	5	S1a-5	B.oreas	116	11.6	7.43163
400	S1a	5	S1a-5	B.oreas	91	5.3	7.03318
401	S1a	5	S1a-5	B.oreas	97	6.3	6.9028
402	S1b	1	S1b-1	O.masou	39	0.7	11.8006
403	S1b	1	S1b-1	O.masou	38	0.7	12.757
404	S1b	1	S1b-1	O.masou	34	0.4	10.1771
405	S1b	1	S1b-1	O.masou	35	0.4	9.32945
406	S1b	1	S1b-1	O.masou	39	0.6	10.1148
407	S1b	1	S1b-1	O.masou	47	1.3	12.5213
408	S1b	1	S1b-1	O.masou	37	0.7	13.8195
409	S1b	1	S1b-1	O.masou	38	0.7	12.757
410	S1b	1	S1b-1	O.masou	82	6.9	12.5143
411	S1b	1	S1b-1	O.masou	78	5.2	10.9577
412	S1b	1	S1b-1	O.masou	81	6.2	11.6664
413	S1b	1	S1b-1	O.masou	81	7	13.1717
414	S1b	1	S1b-1	O.masou	42	1	13.4975
415	S1b	1	S1b-1	O.masou	41	0.8	11.6075
416	S1b	1	S1b-1	O.masou	42	0.9	12.1477
417	S1b	1	S1b-1	O.masou	35	0.4	9.32945
418	S1b	1	S1b-1	O.masou	99	15.2	15.6653
419	S1b	1	S1b-1	O.masou	81	6.7	12.6072
420	S1b	1	S1b-1	O.masou	96	10	11.3028
421	S1b	1	S1b-1	O.masou	74	5.3	13.0792
422	S1b	1	S1b-1	O.masou	89	9.2	13.0502
423	S1b	1	S1b-1	O.masou	40	0.8	12.5
424	S1b	1	S1b-1	O.masou	37	0.6	11.8453
425	S1b	1	S1b-1	O.masou	41	0.8	11.6075
426	S1b	1	S1b-1	O.masou	34	0.3	7.63281
427	S1b	1	S1b-1	O.masou	43	0.8	10.062
428	S1b	1	S1b-1	O.masou	42	0.9	12.1477
429	S1b	1	S1b-1	O.masou	39	0.5	8.429
430	S1b	1	S1b-1	O.masou	79	6	12.1694
431	S1b	1	S1b-1	O.masou	37	0.6	11.8453
432	S1b	1	S1b-1	B.oreas	119	11.3	6.7056
433	S1b	2	S1b-2	O.masou	44	1	11.7393
434	S1b	2	S1b-2	O.masou	78	5.9	12.4328
435	S1b	2	S1b-2	O.masou	88	8.4	12.3263
436	S1b	2	S1b-2	O.masou	95	11	12.8299
437	S1b	2	S1b-2	O.masou	43	1	12.5775
438	S1b	2	S1b-2	O.masou	40	0.8	12.5
439	S1b	2	S1b-2	O.masou	42	0.8	10.798
440	S1b	2	S1b-2	O.masou	47	1.2	11.5581
441	S1b	2	S1b-2	O.masou	47	1.4	13.4845
442	S1b	2	S1b-2	O.masou	37	0.6	11.8453
443	S1b	2	S1b-2	O.masou	47	1.3	12.5213
444	S1b	2	S1b-2	O.masou	40	0.8	12.5
445	S1b	2	S1b-2	O.masou	39	0.7	11.8006
446	S1b	2	S1b-2	O.masou	37	0.6	11.8453
447	S1b	2	S1b-2	O.masou	42	0.8	10.798
448	S1b	2	S1b-2	O.masou	45	1	10.9739
449	S1b	3	S1b-3	O.masou	39	0.8	13.4864
450	S1b	3	S1b-3	O.masou	77	5.6	12.2664
451	S1b	3	S1b-3	O.masou	46	1.2	12.3284
452	S1b	3	S1b-3	O.masou	42	0.9	12.1477
453	S1b	3	S1b-3	O.masou	36	0.5	10.7167
454	S1b	3	S1b-3	O.masou	34	0.4	10.1771
455	S1b	3	S1b-3	O.masou	38	0.7	12.757
456	S1b	3	S1b-3	O.masou	39	0.7	11.8006
457	S1b	3	S1b-3	O.masou	45	1.1	12.0713
458	S1b	3	S1b-3	O.masou	40	0.8	12.5
459	S1b	3	S1b-3	S.leucomaenis	93	7.9	9.82151
460	S1b	4	S1b-4	O.masou	40	1.2	18.75
461	S1b	4	S1b-4	O.masou	43	0.9	11.3198
462	S1b	4	S1b-4	O.masou	46	1.3	13.3558
463	S1b	4	S1b-4	O.masou	90	7.6	10.4252
464	S1b	4	S1b-4	O.masou	46	1.1	11.3011
465	S1b	4	S1b-4	O.masou	44	0.9	10.5654
466	S1b	4	S1b-4	O.masou	41	0.7	10.1566
467	S1b	4	S1b-4	O.masou	46	1.1	11.3011
468	S1b	4	S1b-4	O.masou	47	1.1	10.595
469	S1b	4	S1b-4	O.masou	42	0.8	10.798
470	S1b	4	S1b-4	O.masou	37	0.5	9.87108
471	S1b	4	S1b-4	O.masou	40	0.7	10.9375
472	S1b	4	S1b-4	O.masou	42	0.7	9.44822
473	S1b	4	S1b-4	O.masou	44	0.9	10.5654
474	S1b	4	S1b-4	O.masou	39	0.9	15.1722
475	S1b	4	S1b-4	O.masou	41	0.7	10.1566
476	S1b	4	S1b-4	O.masou	40	0.7	10.9375
477	S1b	4	S1b-4	O.masou	38	0.6	10.9345
478	S1b	4	S1b-4	O.masou	44	1.1	12.9132
479	S1b	4	S1b-4	O.masou	132	24.4	10.6088
480	S1b	4	S1b-4	O.masou	47	1.4	13.4845
481	S1b	4	S1b-4	O.masou	95	10.3	12.0134
482	S1b	4	S1b-4	O.masou	45	1.8	19.7531
483	S1b	4	S1b-4	O.masou	49	1.5	12.7498
484	S1b	4	S1b-4	O.masou	42	0.8	10.798
485	S1b	4	S1b-4	O.masou	38	0.4	7.28969
486	S1b	4	S1b-4	O.masou	34	0.4	10.1771
487	S1b	4	S1b-4	O.masou	31	0.2	6.71344
488	S1b	4	S1b-4	O.masou	43	0.8	10.062
489	S1b	4	S1b-4	O.masou	48	1.1	9.94647
490	S1b	4	S1b-4	O.masou	38	0.4	7.28969
491	S1b	4	S1b-4	O.masou	47	1.2	11.5581
492	S1b	4	S1b-4	O.masou	41	0.7	10.1566
493	S1b	4	S1b-4	O.masou	36	0.6	12.8601
494	S1b	4	S1b-4	B.oreas	135	15.6	6.3405
495	S1b	5	S1b-5	O.masou	44	1	11.7393
496	S1b	5	S1b-5	O.masou	44	0.9	10.5654
497	S1b	5	S1b-5	O.masou	39	0.7	11.8006
498	S1b	5	S1b-5	O.masou	41	0.8	11.6075
499	S1b	5	S1b-5	O.masou	45	1.6	17.5583
500	S1b	5	S1b-5	O.masou	89	8	11.348
501	S1b	5	S1b-5	O.masou	44	0.9	10.5654
502	S1b	5	S1b-5	O.masou	39	0.8	13.4864
503	S1b	5	S1b-5	O.masou	37	0.5	9.87108
504	S1b	5	S1b-5	O.masou	38	0.4	7.28969
505	S1b	5	S1b-5	O.masou	42	0.6	8.09848
506	S1b	5	S1b-5	O.masou	34	0.4	10.1771
507	S1b	5	S1b-5	O.masou	68	3.7	11.7673
508	S1b	5	S1b-5	O.masou	38	0.7	12.757
509	S1b	5	S1b-5	O.masou	41	0.6	8.70562
510	S1b	5	S1b-5	O.masou	41	0.8	11.6075
511	S1b	5	S1b-5	O.masou	54	1.7	10.7961
512	S1b	5	S1b-5	O.masou	37	0.6	11.8453
513	S1b	5	S1b-5	O.masou	43	0.8	10.062
514	S1b	5	S1b-5	O.masou	41	0.7	10.1566
515	S1b	5	S1b-5	O.masou	41	0.7	10.1566
516	S1b	5	S1b-5	O.masou	41	0.6	8.70562
517	S1b	5	S1b-5	O.masou	43	0.8	10.062
518	S1b	5	S1b-5	O.masou	38	0.7	12.757
519	S1b	5	S1b-5	O.masou	35	0.6	13.9942
520	S1b	5	S1b-5	O.masou	51	1.8	13.5694
521	S1b	5	S1b-5	O.masou	43	0.8	10.062
522	S1b	5	S1b-5	O.masou	38	0.5	9.11212
523	S1b	5	S1b-5	O.masou	39	0.6	10.1148
524	S1b	5	S1b-5	O.masou	42	0.8	10.798
525	S1b	5	S1b-5	O.masou	38	0.8	14.5794
526	S1b	5	S1b-5	O.masou	35	0.5	11.6618
527	S1b	5	S1b-5	O.masou	40	0.6	9.375
528	S1b	5	S1b-5	O.masou	39	0.6	10.1148
529	S1b	5	S1b-5	O.masou	42	0.8	10.798
530	S1b	5	S1b-5	O.masou	37	0.7	13.8195
531	S1b	5	S1b-5	O.masou	36	0.6	12.8601
532	S1b	5	S1b-5	O.masou	38	0.5	9.11212
533	S1b	5	S1b-5	O.masou	42	0.8	10.798
534	S1b	5	S1b-5	O.masou	37	0.3	5.92265
535	S1b	5	S1b-5	O.masou	41	0.9	13.0584
536	S1b	5	S1b-5	O.masou	45	0.8	8.77915
537	S1b	5	S1b-5	O.masou	46	1.2	12.3284
538	S1b	5	S1b-5	O.masou	38	0.6	10.9345
539	S1b	5	S1b-5	O.masou	33	0.3	8.34794
540	S1b	5	S1b-5	O.masou	41	0.5	7.25468
541	S1b	5	S1b-5	O.masou	41	0.6	8.70562
542	S1b	5	S1b-5	O.masou	37	0.5	9.87108
543	S1b	5	S1b-5	B.oreas	125	11.4	5.8368
544	S1b	5	S1b-5	B.oreas	134	13.3	5.52761
545	S1b	5	S1b-5	B.oreas	120	10	5.78704
546	S1b	5	S1b-5	B.oreas	126	13.4	6.69874
547	S1b	5	S1b-5	B.oreas	111	8.2	5.99577
548	S1b	5	S1b-5	B.oreas	119	10.7	6.34955
549	S1b	5	S1b-5	B.oreas	109	9.6	7.41296
204	S2	1	S2-1	O.masou	56	1.9	10.8191
205	S2	1	S2-1	O.masou	32	0.2	6.10352
206	S2	1	S2-1	O.masou	37	0.7	13.8195
207	S2	1	S2-1	O.masou	44	1.2	14.0872
208	S2	1	S2-1	O.masou	42	0.8	10.798
209	S2	1	S2-1	O.masou	33	0.5	13.9132
210	S2	1	S2-1	O.masou	37	0.8	15.7937
211	S2	1	S2-1	O.masou	33	0.4	11.1306
212	S2	1	S2-1	O.masou	37	0.5	9.87108
213	S2	1	S2-1	O.masou	65	2.9	10.5599
214	S2	1	S2-1	O.masou	70	3.4	9.91254
215	S2	1	S2-1	O.masou	64	2.7	10.2997
216	S2	1	S2-1	O.masou	57	2	10.7995
217	S2	1	S2-1	O.masou	63	2.7	10.798
218	S2	1	S2-1	O.masou	41	0.8	11.6075
219	S2	1	S2-1	O.masou	59	2	9.73809
220	S2	1	S2-1	O.masou	48	1.2	10.8507
221	S2	1	S2-1	O.masou	34	0.4	10.1771
222	S2	1	S2-1	O.masou	70	3.7	10.7872
223	S2	1	S2-1	O.masou	62	2.4	10.0702
224	S2	2	S2-2	O.masou	59	2.1	10.225
225	S2	2	S2-2	O.masou	63	2.5	9.99812
226	S2	2	S2-2	O.masou	85	7.5	12.2125
227	S2	2	S2-2	O.masou	68	3.3	10.4951
228	S2	2	S2-2	O.masou	60	2.5	11.5741
229	S2	2	S2-2	O.masou	60	2.2	10.1852
230	S2	2	S2-2	O.masou	64	2.8	10.6812
231	S2	2	S2-2	O.masou	55	2.2	13.2231
232	S2	2	S2-2	O.masou	85	6.3	10.2585
233	S2	2	S2-2	O.masou	45	1	10.9739
234	S2	2	S2-2	O.masou	57	1.9	10.2596
235	S2	2	S2-2	O.masou	47	1	9.63178
236	S2	2	S2-2	O.masou	54	1.8	11.4312
237	S2	2	S2-2	O.masou	61	2.5	11.0141
238	S2	2	S2-2	O.masou	46	1.3	13.3558
239	S2	2	S2-2	O.masou	44	0.9	10.5654
240	S2	2	S2-2	O.masou	42	0.9	12.1477
241	S2	2	S2-2	B.oreas	102	9.2	8.66937
242	S2	3	S2-3	O.masou	81	6.2	11.6664
243	S2	3	S2-3	O.masou	42	1	13.4975
244	S2	3	S2-3	O.masou	62	3.2	13.4269
245	S2	3	S2-3	O.masou	61	2.5	11.0141
246	S2	3	S2-3	O.masou	67	3.3	10.9721
247	S2	3	S2-3	O.masou	59	2.3	11.1988
248	S2	3	S2-3	O.masou	68	3.7	11.7673
249	S2	3	S2-3	O.masou	62	2.6	10.9093
250	S2	3	S2-3	O.masou	38	0.6	10.9345
251	S2	3	S2-3	O.masou	42	1	13.4975
252	S2	3	S2-3	O.masou	43	0.8	10.062
253	S2	3	S2-3	O.masou	44	0.8	9.39144
254	S2	3	S2-3	O.masou	40	0.8	12.5
255	S2	3	S2-3	O.masou	71	4.1	11.4554
256	S2	3	S2-3	O.masou	38	0.6	10.9345
257	S2	3	S2-3	O.masou	63	2.6	10.398
258	S2	3	S2-3	O.masou	59	2.4	11.6857
259	S2	3	S2-3	O.masou	60	2.3	10.6481
260	S2	3	S2-3	O.masou	57	2.2	11.8795
261	S2	3	S2-3	O.masou	60	2.5	11.5741
262	S2	3	S2-3	O.masou	63	2.9	11.5978
263	S2	3	S2-3	O.masou	36	0.6	12.8601
264	S2	3	S2-3	O.masou	43	0.1	1.25775
265	S2	3	S2-3	O.masou	61	2.6	11.4547
266	S2	3	S2-3	O.masou	64	3	11.4441
267	S2	3	S2-3	O.masou	39	1	16.858
268	S2	3	S2-3	O.masou	62	2.9	12.1681
269	S2	3	S2-3	O.masou	39	0.8	13.4864
270	S2	3	S2-3	O.masou	39	0.7	11.8006
271	S2	3	S2-3	O.masou	63	2.5	9.99812
272	S2	3	S2-3	O.masou	43	0.8	10.062
273	S2	3	S2-3	O.masou	61	2.8	12.3358
274	S2	3	S2-3	O.masou	60	2.1	9.72222
275	S2	3	S2-3	O.masou	44	1	11.7393
276	S2	3	S2-3	O.masou	84	6.3	10.6293
277	S2	3	S2-3	O.masou	68	3.5	11.1312
278	S2	3	S2-3	O.masou	49	1.1	9.34985
279	S2	3	S2-3	O.masou	42	0.8	10.798
280	S2	3	S2-3	O.masou	35	0.4	9.32945
281	S2	3	S2-3	O.masou	41	0.8	11.6075
282	S2	3	S2-3	O.masou	37	0.6	11.8453
283	S2	3	S2-3	O.masou	31	0.5	16.7836
284	S2	3	S2-3	O.masou	34	0.4	10.1771
285	S2	3	S2-3	O.masou	38	0.3	5.46727
286	S2	3	S2-3	O.masou	38	0.5	9.11212
287	S2	3	S2-3	O.masou	39	0.5	8.429
288	S2	3	S2-3	O.masou	34	0.3	7.63281
289	S2	3	S2-3	O.masou	38	0.5	9.11212
290	S2	4	S2-4	O.masou	69	3.6	10.9586
291	S2	4	S2-4	O.masou	58	1.8	9.22547
292	S2	4	S2-4	O.masou	42	0.8	10.798
293	S2	4	S2-4	O.masou	78	5.6	11.8006
294	S2	4	S2-4	O.masou	60	2.3	10.6481
295	S2	4	S2-4	O.masou	83	6.7	11.7177
296	S2	4	S2-4	O.masou	78	5.5	11.5899
297	S2	4	S2-4	O.masou	55	1.9	11.42
298	S2	4	S2-4	O.masou	69	3.7	11.263
299	S2	4	S2-4	O.masou	59	2.4	11.6857
300	S2	4	S2-4	O.masou	70	3.8	11.0787
301	S2	4	S2-4	O.masou	81	5.1	9.59655
302	S2	4	S2-4	O.masou	58	1.8	9.22547
303	S2	4	S2-4	O.masou	47	1.1	10.595
304	S2	4	S2-4	O.masou	63	2.8	11.1979
305	S2	4	S2-4	O.masou	40	0.9	14.0625
306	S2	4	S2-4	O.masou	66	3.1	10.7828
307	S2	4	S2-4	O.masou	69	3.4	10.3498
308	S2	4	S2-4	O.masou	99	10.9	11.2337
309	S2	4	S2-4	O.masou	57	1.7	9.17961
310	S2	4	S2-4	O.masou	65	3.2	11.6523
311	S2	4	S2-4	O.masou	40	0.7	10.9375
312	S2	4	S2-4	O.masou	45	1.1	12.0713
313	S2	4	S2-4	O.masou	38	0.6	10.9345
314	S2	4	S2-4	O.masou	37	0.5	9.87108
315	S2	4	S2-4	O.masou	37	0.6	11.8453
316	S2	4	S2-4	O.masou	66	3.2	11.1306
317	S2	4	S2-4	O.masou	63	2.6	10.398
318	S2	4	S2-4	O.masou	60	1.8	8.33333
319	S2	4	S2-4	O.masou	55	1.5	9.01578
320	S2	4	S2-4	O.masou	63	2.6	10.398
321	S2	5	S2-5	O.masou	63	2.7	10.798
322	S2	5	S2-5	O.masou	61	2.4	10.5736
323	S2	5	S2-5	O.masou	64	2.6	9.91821
324	S2	5	S2-5	O.masou	34	0.4	10.1771
325	S2	5	S2-5	O.masou	47	1.2	11.5581
326	S2	5	S2-5	O.masou	56	2	11.3885
327	S2	5	S2-5	O.masou	64	2.7	10.2997
328	S2	5	S2-5	O.masou	65	3	10.924
329	S2	5	S2-5	O.masou	61	2.1	9.25188
330	S2	5	S2-5	O.masou	40	0.7	10.9375
331	S2	5	S2-5	O.masou	66	3.1	10.7828
332	S2	5	S2-5	O.masou	45	1	10.9739
174	S3	1	S3-1	O.masou	57	1.9	10.2596
175	S3	1	S3-1	O.masou	47	1.1	10.595
176	S3	1	S3-1	B.oreas	84	4	6.74873
177	S3	2	S3-2	O.masou	85	7	11.3983
178	S3	2	S3-2	O.masou	83	5.8	10.1436
179	S3	2	S3-2	O.masou	35	0.4	9.32945
180	S3	2	S3-2	O.masou	50	1.7	13.6
181	S3	2	S3-2	O.masou	73	4.3	11.0535
182	S3	2	S3-2	B.oreas	93	6.5	8.08099
184	S3	3	S3-3	B.oreas	102	6.7	6.31356
185	S3	4	S3-4	O.masou	86	8.1	12.7347
186	S3	4	S3-4	O.masou	83	6.9	12.0674
187	S3	4	S3-4	O.masou	89	7.9	11.2062
188	S3	4	S3-4	O.masou	102	11.6	10.9309
189	S3	4	S3-4	B.oreas	95	7	8.16446
190	S3	4	S3-4	B.oreas	82	4	7.25468
191	S3	5	S3-5	O.masou	46	1	10.2737
192	S3	5	S3-5	O.masou	35	0.6	13.9942
193	S3	5	S3-5	O.masou	97	12.4	13.5865
194	S3	5	S3-5	O.masou	46	1.1	11.3011
195	S3	5	S3-5	O.masou	53	1.7	11.4188
196	S3	5	S3-5	O.masou	35	0.5	11.6618
197	S3	5	S3-5	O.masou	41	0.9	13.0584
198	S3	5	S3-5	O.masou	37	0.8	15.7937
199	S3	5	S3-5	O.masou	46	1.2	12.3284
200	S3	5	S3-5	O.masou	39	0.6	10.1148
201	S3	5	S3-5	B.oreas	54	1.5	9.52599
202	S3	5	S3-5	B.oreas	93	6.4	7.95667
203	S3	5	S3-5	B.oreas	81	4.1	7.71487
1	S4	1	S4-1	O.masou	113	12.6	8.73243
2	S4	1	S4-1	O.masou	62	2.3	9.65057
3	S4	1	S4-1	O.masou	43	1	12.5775
4	S4	1	S4-1	O.masou	114	16	10.7995
5	S4	1	S4-1	O.masou	111	14.6	10.6754
6	S4	1	S4-1	O.masou	113	17.1	11.8512
7	S4	1	S4-1	O.masou	83	8.8	15.3903
8	S4	1	S4-1	O.masou	53	1.6	10.7471
9	S4	1	S4-1	O.masou	55	1.8	10.8189
10	S4	1	S4-1	O.masou	80	6.9	13.4766
11	S4	1	S4-1	O.masou	45	1	10.9739
12	S4	1	S4-1	O.masou	44	0.9	10.5654
13	S4	1	S4-1	O.masou	69	4.1	12.4806
14	S4	1	S4-1	O.masou	63	2.8	11.1979
15	S4	1	S4-1	O.masou	64	2.9	11.0626
16	S4	1	S4-1	O.masou	45	1.2	13.1687
17	S4	1	S4-1	O.masou	84	6.9	11.6416
18	S4	1	S4-1	O.masou	86	8.3	13.0492
19	S4	1	S4-1	O.masou	73	4.7	12.0817
20	S4	1	S4-1	O.masou	57	2.4	12.9595
21	S4	1	S4-1	B.oreas	41	0.5	7.25468
22	S4	1	S4-1	B.oreas	98	6.3	6.69364
23	S4	1	S4-1	B.oreas	107	8.3	6.77527
24	S4	1	S4-1	B.oreas	96	6.5	7.34682
25	S4	1	S4-1	B.oreas	108	8.9	7.06511
26	S4	1	S4-1	B.oreas	101	7.6	7.37649
27	S4	1	S4-1	B.oreas	92	6.2	7.96211
28	S4	1	S4-1	B.oreas	123	12.3	6.60982
29	S4	1	S4-1	B.oreas	99	6.9	7.11121
30	S4	2	S4-2	O.masou	58	2.3	11.7881
31	S4	2	S4-2	O.masou	73	4.8	12.3388
32	S4	2	S4-2	O.masou	51	1.6	12.0617
33	S4	2	S4-2	O.masou	57	2.3	12.4195
34	S4	2	S4-2	O.masou	70	4.4	12.828
35	S4	2	S4-2	O.masou	58	2.3	11.7881
36	S4	2	S4-2	O.masou	54	1.7	10.7961
37	S4	2	S4-2	O.masou	62	2.7	11.3289
38	S4	2	S4-2	O.masou	52	1.7	12.0904
39	S4	2	S4-2	O.masou	55	2	12.021
40	S4	2	S4-2	O.masou	46	1.1	11.3011
41	S4	2	S4-2	O.masou	67	3.5	11.6371
42	S4	2	S4-2	O.masou	41	0.9	13.0584
43	S4	2	S4-2	O.masou	61	2.6	11.4547
44	S4	2	S4-2	O.masou	47	1.3	12.5213
45	S4	2	S4-2	O.masou	45	1	10.9739
46	S4	2	S4-2	O.masou	42	0.8	10.798
47	S4	2	S4-2	O.masou	44	1	11.7393
48	S4	2	S4-2	O.masou	46	1.2	12.3284
49	S4	2	S4-2	O.masou	50	1.2	9.6
50	S4	2	S4-2	O.masou	41	0.7	10.1566
51	S4	2	S4-2	O.masou	64	2.9	11.0626
52	S4	2	S4-2	O.masou	64	3.1	11.8256
53	S4	2	S4-2	O.masou	44	0.9	10.5654
54	S4	2	S4-2	O.masou	66	3.5	12.1741
55	S4	2	S4-2	O.masou	41	0.6	8.70562
56	S4	2	S4-2	B.oreas	58	1.6	8.20042
57	S4	2	S4-2	B.oreas	109	9.6	7.41296
58	S4	2	S4-2	B.oreas	107	8.6	7.02016
59	S4	2	S4-2	B.oreas	59	1.8	8.76428
60	S4	2	S4-2	B.oreas	52	1.5	10.668
61	S4	2	S4-2	B.oreas	97	6.3	6.9028
62	S4	2	S4-2	B.oreas	85	4.5	7.3275
63	S4	2	S4-2	B.oreas	97	7	7.66978
64	S4	2	S4-2	B.oreas	103	6.9	6.31448
65	S4	2	S4-2	B.oreas	93	6	7.45937
66	S4	2	S4-2	B.oreas	84	10.6	17.8841
67	S4	2	S4-2	B.oreas	93	7	8.7026
68	S4	2	S4-2	B.oreas	53	1.5	10.0754
69	S4	2	S4-2	B.oreas	107	8.4	6.8569
70	S4	2	S4-2	B.oreas	48	0.9	8.13802
71	S4	2	S4-2	B.oreas	48	0.9	8.13802
72	S4	2	S4-2	B.oreas	95	6.8	7.93119
73	S4	2	S4-2	B.oreas	97	6.2	6.79323
74	S4	2	S4-2	B.oreas	102	7.6	7.16165
75	S4	2	S4-2	B.oreas	90	5.6	7.68176
76	S4	2	S4-2	B.oreas	111	8.5	6.21513
77	S4	2	S4-2	B.oreas	58	2	10.2505
78	S4	2	S4-2	B.oreas	34	0.4	10.1771
79	S4	2	S4-2	B.oreas	48	1	9.04225
80	S4	3	S4-3	O.masou	43	0.9	11.3198
81	S4	3	S4-3	O.masou	53	1.6	10.7471
82	S4	3	S4-3	O.masou	50	1.9	15.2
83	S4	3	S4-3	O.masou	41	1.3	18.8622
84	S4	3	S4-3	O.masou	46	1.6	16.4379
85	S4	3	S4-3	O.masou	43	1.4	17.6085
86	S4	3	S4-3	O.masou	47	2	19.2636
87	S4	3	S4-3	O.masou	38	1.6	29.1588
88	S4	3	S4-3	O.masou	44	2.2	25.8264
89	S4	3	S4-3	O.masou	42	2.2	29.6944
90	S4	3	S4-3	B.oreas	53	2.9	19.4792
91	S4	3	S4-3	B.oreas	51	1.2	9.04629
92	S4	3	S4-3	Lethenteron	102	1.6	1.50772
93	S4	4	S4-4	O.masou	55	1.9	11.42
94	S4	4	S4-4	O.masou	39	0.6	10.1148
95	S4	4	S4-4	O.masou	44	0.9	10.5654
96	S4	4	S4-4	O.masou	47	1.3	12.5213
97	S4	4	S4-4	O.masou	55	1.9	11.42
98	S4	4	S4-4	O.masou	60	2.3	10.6481
99	S4	4	S4-4	O.masou	47	1.3	12.5213
100	S4	4	S4-4	O.masou	44	0.9	10.5654
101	S4	4	S4-4	O.masou	59	2.5	12.1726
102	S4	4	S4-4	O.masou	46	1.1	11.3011
103	S4	4	S4-4	O.masou	41	0.9	13.0584
104	S4	4	S4-4	O.masou	38	0.6	10.9345
105	S4	4	S4-4	O.masou	41	0.8	11.6075
106	S4	4	S4-4	O.masou	47	1.2	11.5581
107	S4	4	S4-4	O.masou	64	2.9	11.0626
108	S4	4	S4-4	O.masou	48	1.4	12.6591
109	S4	4	S4-4	B.oreas	112	9.4	6.69073
110	S4	4	S4-4	B.oreas	111	9.4	6.8732
111	S4	4	S4-4	B.oreas	128	16.5	7.86781
112	S4	4	S4-4	B.oreas	136	18	7.15576
113	S4	4	S4-4	B.oreas	115	11.5	7.56144
114	S4	4	S4-4	B.oreas	114	10.2	6.88471
115	S4	4	S4-4	B.oreas	109	8.7	6.718
116	S4	4	S4-4	B.oreas	107	7.3	5.95897
117	S4	4	S4-4	B.oreas	117	11.9	7.43001
118	S4	4	S4-4	B.oreas	107	7.9	6.44875
119	S4	4	S4-4	B.oreas	90	5.6	7.68176
120	S4	4	S4-4	B.oreas	90	6.3	8.64198
121	S4	4	S4-4	B.oreas	109	8.3	6.40912
122	S4	4	S4-4	B.oreas	89	4.9	6.95066
123	S4	4	S4-4	B.oreas	50	1.2	9.6
124	S4	4	S4-4	B.oreas	43	0.6	7.54651
125	S4	4	S4-4	B.oreas	48	1	9.04225
126	S4	4	S4-4	Lethenteron	135	4.1	1.66641
127	S4	4	S4-4	Lethenteron	145	4.3	1.41047
128	S4	4	S4-4	Lethenteron	193	11	1.5301
129	S4	4	S4-4	Lethenteron	144	5	1.67449
130	S4	4	S4-4	Lethenteron	110	2	1.50263
131	S4	4	S4-4	Lethenteron	146	4.3	1.38169
132	S4	4	S4-4	Lethenteron	152	5.1	1.45224
133	S4	4	S4-4	Lethenteron	81	0.9	1.69351
134	S4	5	S4-5	O.masou	118	16.7	10.1641
135	S4	5	S4-5	O.masou	76	5.4	12.3014
136	S4	5	S4-5	O.masou	68	3.5	11.1312
137	S4	5	S4-5	O.masou	71	4	11.176
138	S4	5	S4-5	O.masou	55	1.6	9.61683
139	S4	5	S4-5	O.masou	49	1.1	9.34985
140	S4	5	S4-5	O.masou	66	3.2	11.1306
141	S4	5	S4-5	O.masou	59	2.4	11.6857
142	S4	5	S4-5	O.masou	63	2.6	10.398
143	S4	5	S4-5	O.masou	53	1.5	10.0754
144	S4	5	S4-5	O.masou	40	0.8	12.5
145	S4	5	S4-5	O.masou	51	1.5	11.3079
146	S4	5	S4-5	O.masou	53	1.7	11.4188
147	S4	5	S4-5	O.masou	42	0.7	9.44822
148	S4	5	S4-5	O.masou	54	1.7	10.7961
149	S4	5	S4-5	O.masou	49	1.2	10.1998
150	S4	5	S4-5	O.masou	49	1.4	11.8998
151	S4	5	S4-5	O.masou	44	0.6	7.04358
152	S4	5	S4-5	O.masou	57	2.1	11.3395
153	S4	5	S4-5	O.masou	66	3.2	11.1306
154	S4	5	S4-5	O.masou	53	1.3	8.73204
155	S4	5	S4-5	O.masou	52	1.5	10.668
156	S4	5	S4-5	O.masou	58	2.2	11.2756
157	S4	5	S4-5	O.masou	46	1.2	12.3284
158	S4	5	S4-5	O.masou	49	1.4	11.8998
159	S4	5	S4-5	O.masou	44	0.9	10.5654
160	S4	5	S4-5	O.masou	46	1.2	12.3284
161	S4	5	S4-5	B.oreas	124	11.9	6.2414
162	S4	5	S4-5	B.oreas	119	13	7.71441
163	S4	5	S4-5	B.oreas	124	11	5.76936
164	S4	5	S4-5	B.oreas	103	7.1	6.49751
165	S4	5	S4-5	B.oreas	102	7.3	6.87895
166	S4	5	S4-5	B.oreas	96	5.5	6.21654
167	S4	5	S4-5	B.oreas	89	5.2	7.37621
168	S4	5	S4-5	B.oreas	119	9.4	5.57811
169	S4	5	S4-5	B.oreas	39	0.5	8.429
170	S4	5	S4-5	Lethenteron	197	11.7	1.53034
171	S4	5	S4-5	Lethenteron	135	4.8	1.95092
172	S4	5	S4-5	Lethenteron	173	8.8	1.69959
173	S4	5	S4-5	Lethenteron	88	1.7	2.4946
